# Supplementary material for: Predicting the Potentiometric Sensitivity of Membrane Sensors Based on Modified Diphenylphosphoryl Acetamide Ionophores with QSPR Modeling
Source: Membranes (Basel). 2022 Sep 29;12(10):953. doi: 10.3390/membranes12100953 (PMC9611910; doi:10.3390/membranes12100953)
Supplement: Supplementary file 1 [file membranes-12-00953-s001.zip]

Archive with 1 entries (1 files):
- membranes-1933226-supplementary.pdf
